# Supplementary material for: Plasmodium RON11 triggers biogenesis of the merozoite rhoptry pair and is essential for erythrocyte invasion
Source: PLoS Biol. 2024 Sep 18;22(9):e3002801. doi: 10.1371/journal.pbio.3002801 (PMC11441699; doi:10.1371/journal.pbio.3002801)
Supplement: S1 Data — (XLSX) [file pbio.3002801.s004.xlsx]

## Sheet: Figure 1D
		Replicate 1							Replicate 2							Replicate 3
		RON11 + aTc			RON11 - aTc				RON11 + aTc			RON11 - aTc				RON11 + aTc			RON11 - aTc
Cycle		1	2	3	1	2	3		1	2	3	1	2	3		1	2	3	1	2	3
0		0.18	0.25	0.17	0.16	0.14	0.087		0.63	0.49	0.62	0.58	0.56	0.59		0.5	0.5	0.5	0.5	0.5	0.5
1		1.27	1.25	1.24	0.69	0.63	0.54		2.06	2.16	2.02	0.98	1.2	1.09		2.59	2.58	2.4	0.42	0.39	0.43
2		3.36	4.28	4.16	0.42	0.45	0.48		8.1	7.06	4.84	1.55	1.38	1.86		5.52	5.41	5.66	0.24	0.2	0.19
3		8.51	9.24	9.07	0.51	0.58	0.43		11	10.4	6.54	1.1	1.14	1.17		8.52	8.61	8.53	0.33	0.28	0.33

## Sheet: Figure 1F
		RON4	RAP1
	Replicate 1	0.842	0.402
		0.857	0.307
		0.851	0.351
		0.667	0.224
	Replicate 2	0.787	0.313
		0.778	0.325
		0.86	0.339
		0.767	0.487
	Replicate 3	0.883	0.516
		0.869	0.558
		0.814	0.391
		0.815	0.399

## Sheet: Figure 2B
		Schizonts							Rings
	Days post infection	"+RON11"			"-RON11"				"+RON11"			"-RON11"
	0	4.22	4.35	4.42	4.27	4.7	4.26		0.23	0.27	0.25	0.22	0.27	0.29
	2	2.51	2.73	2.73	2.84	2.88	3.18		1.64	1.81	1.63	0.44	0.45	0.41
	4	1.87	1.96	1.92	2.66	2.69	2.85		3.77	4.27	3.91	0.67	0.59	0.53		Replicate 1
	6	1.47	1.26	1.33	2	1.86	1.85		3.62	3.66	3.9	0.63	0.54	0.51
	8	0.94	1.05	1.08	1.65	1.71	1.77		5.92	5.16	4.95	0.53	0.58	0.54
	0	4.33	4.39	4.43	3.89	4.09	4.11		0.18	0.17	0.25	0.17	0.19	0.17
	2	2.54	2.68	2.81	2.62	2.65	2.66		1.71	1.87	1.98	0.51	0.45	0.34
	4	1.54	1.44	1.44	1.92	1.8	2.16		2.91	2.7	3	0.64	0.5	0.56		Replicate 2
	6	1.16	1.29	1.25	1.61	1.6	1.68		3.38	3.66	3.55	0.5	0.55	0.59
	8	1.02	0.94	1.04	1.38	1.24	1.38		5.55	5.24	5.05	0.43	0.52	0.6
	0	2.65	2.34	2.19	2.67	2.67	2.8		1.72	1.86	2.02	1.86	1.96	1.5
	2	1.73	1.7	1.8	1.94	2.02	1.87		2.28	2.83	2.75	2.73	2.64	1.18
	4	1.43	1.51	1.34	1.71	1.63	1.75		2.73	3.12	2.68	2.66	2.71	2.22		Replicate 3
	6	1.16	1.2	1.3	1.32	1.39	1.38		4.78	5.03	4.43	2.12	2.45	1.41
	8	0.84	0.75	0.9	0.91	0.73	0.91		5.56	5.85	6.87	3.17	2.68	2.16

## Sheet: Figure 2C
	Neutralization assay			% inhibition					IgG preincubated with 3µM rMBP (to account for effect if anti-MBP antibodies)
			Control - ratIgG (mg/mL)	Total IgG (mg/mL)					Total IgG (mg/mL)
		Biological replicate	8	15	5	2.5	1.25		5	2.5	1.25
	Expt 1	Rat 1	13.0146		35.2168	24.1182	16.0702		31.2736	19.4995	10.9616
		Rat 2	13.2044		23.599	17.1735	3.15432		18.9487	12.1321	-2.7404
		Rat 3			84.5436	24.8971	4.84182		83.6028	20.3258	-0.950189
		Rat 4			27.5581	15.8106	-0.804807		23.1488	10.6862	-6.94051
	Expt 2	Rat 1	-10.1981	72.9953	39.7406
		Rat 2	-10.3296	76.8868	25.9434
					IgG from individual rats at the indicuated concentrations were tested against 3D7 parasites in a 2-cycle (72h) neutralzation assay. Parasitemia was measured by flow cytometry (Sybr green stained cells). Data shown are % inhibition relative to no IgG control. Moderate inhibition observed may be due limited exposure of the protein during invasion limiting antibody accessibility. Nevertheless, this …

## Sheet: Figure 3B
		With aTc				Without aTc
		Rep1	Rep2	Rep3	Total	Rep1	Rep2	Rep3	Total				With aTc	Without aTc
	Invaded merozoites	8	9	10	27	0	0	0	0		% Invaded merozoites		77.1429	0
	Prolonged attachment (i.e. uninvaded)	3	2	3	8	15	16	22	53		% attached merozoites		22.8571	100
											Calculated as the percentage of merozoites that complete invasion or stay attached from the total of merozoites that attached initially

## Sheet: Figure 3C
			Time of deformation (s)
			+ RON11	- RON11
			7	60
			6	21		Replicate 1
			12	12
			7	32
			12	43
			5	10
			10	50		Replicate 2
			8	35
			8	15
			5	20
			5	14
			8	55		Replicate 3
			7
			10

## Sheet: Figure 3D
	Initial contact to echinocytosis
		+ RON11	- RON11
		116	194
		30	65
		72	44
		109	69		Replicate 1
		60	116
		122
		67
		104
		57	62
		56	72
		51	63
		50	80
		51	55
		54	35
		59	158		Replicate 2
		72	18
		51
		48
		45
		46
		22	54
		43	90
		21	52
		31	67
		13	64
		43	8		Replicate 3
		35	62
		60	60
		57	73
		40	25
		60

## Sheet: Figure 3E
	Duration of echinocytosis
		+ RON11	- RON11
		544	395
		544	394
		544	394
		511	1045
		506	1021
		160	526
		302	466
		122	504
		490	583
		510	927
		383	927
		261	926
		160	898
		318	719
		443	554
		410	198
		405	461
		724	851
		536	874
		65	834
		65	795
		432	821
		125	821
			771
			601
			679
			760
			578
			726

## Sheet: Figure 3G
		Replicate 1					Replicate 2					Replicate 3
		Score		Percentage			Score		Percentage			Score		Percentage
		Secreted	Non secreted	Secreted	Non secreted		Secreted	Non secreted	Secreted	Non secreted		Secreted	Non secreted	Secreted	Non secreted
	+RON11	36	13	73.4694	26.5306		34	16	68	32		31	20	60.7843	39.2157
	-RON11	14	17	45.1613	54.8387		35	15	70	30		32	18	64	36

## Sheet: Figure 4B
			Number										Percentage
	+ RON11				- RON11							+RON11				-RON11
	1R	2R	3R or more		2R	1R2R	3R or more				1R	2R	3R or more		1R	2R	3R or more
	4	18	0		4	0	3				18.1818	81.8182	0		57.1429	0	42.8571
	2	25	0		1	0	1				7.40741	92.5926	0		50	0	50
	0	16	0		13	3	2				0	100	0		72.2222	16.6667	11.1111
	1	15	0		9	0	0				6.25	93.75	0		100	0	0
	1	12	0		20	0	0				7.69231	92.3077	0		100	0	0			Replicate 1
	1	29	0		9	1	2				3.33333	96.6667	0		75	8.33333	16.6667			Replicate 2
	0	17	0		20	0	0				0	100	0		100	0	0			Replicate 3
	1	21	0		22	0	0				4.54545	95.4545	0		100	0	0			Replicate 4
	3	17	0		22	5	0				15	85	0		81.4815	18.5185	0
	0	21	0		15	5	0				0	100	0		75	25	0
	0	24	0		13	3	0				0	100	0		81.25	18.75	0
	0	20	0		22	0	1				0	100	0		95.6522	0	4.34783
	2	21	0		0	0	2				8.69565	91.3043	0		0	0	100
	0	17	2		19	1	0				0	89.4737	10.5263		95	5	0
	0	16	0		16	0	0				0	100	0		100	0	0
	0	19	0		15	3	0				0	100	0		83.3333	16.6667	0
	0	17	0		22	0	0				0	100	0		100	0	0
	0	19	0		12	0	1				0	100	0		92.3077	0	7.69231
	0	20	0		19	2	0				0	100	0		90.4762	9.52381	0
	0	18	1		14	0	2				0	94.7368	5.26316		87.5	0	12.5
	1	21	0		15	0	0				4.54545	95.4545	0		100	0	0
	0	22	0		19	2	0				0	100	0		90.4762	9.52381	0
	4	18	0		16	3	2				18.1818	81.8182	0		76.1905	14.2857	9.52381
	1	21	0		18	1	0				4.54545	95.4545	0		94.7368	5.26316	0
	0	15	0		17	1	1				0	100	0		89.4737	5.26316	5.26316
	6	11	0		23	0	0				35.2941	64.7059	0		100	0	0
	3	21	0		17	5	0				12.5	87.5	0		77.2727	22.7273	0
	1	19	0		16	3	0				5	95	0		84.2105	15.7895	0
					17	3	0								85	15	0
					13	0	6								68.421	0	31.5789
					17	3	1								80.9524	14.2857	4.7619
					23	2	0								92	8	0
					17	3	3								73.913	13.0435	13.0435
					24	0	1								96	4	0
					24	1	3								85.7143	3.57143	10.7143
					22	2	0								91.6667	8.33333	0

[truncated: 12 more sheets: Figure 5C, Figure 5D, Figure 6, SupFig 3A, SupFig 3B, SupFig 3C, SupFig 3D, SupFig 3F, SupFig 3G, SupFig 4B, SupFig 4C, SupFig 5B]
